# Supplementary material for: Effect of High-Pressure Processed Apples on Phenolic Metabolites, Short-Chain Fatty Acids, and Human Gut Microbiota Using a Dynamic In Vitro Colonic Fermentation System
Source: Metabolites. 2025 Nov 29;15(12):775. doi: 10.3390/metabo15120775 (PMC12734438; doi:10.3390/metabo15120775)
Supplement: Supplementary file 1 [file metabolites-15-00775-s001.zip]

Archive with 5 entries (5 files):
- TABLE S1-Physicochemical, chemical, biochemical-161125.pdf
- TABLE S2-Identification by HPLC-ESI-QTOF-MSMS-161125.pdf
- TABLE S3-Phenolic compound in HPP-apple-161125.pdf
- TABLE S4-Phenolic precursor content-161125.pdf
- TABLE S5.Phenolic metabolites content-131125.pdf
